# Supplementary material for: HDL-Associated Specific Paraoxonase-1 Activity Is Linked to Atherogenic Lipoprotein Measures in a High Cardiovascular Risk Population: A Cross-Sectional Study
Source: Antioxidants (Basel). 2026 Jun 9;15(6):731. doi: 10.3390/antiox15060731 (PMC13295251; doi:10.3390/antiox15060731)
Supplement: Supplementary file 1 [file antioxidants-15-00731-s001.zip]

Archive with 1 entries (1 files):
- antioxidants-4327319-supplementary.pdf
